# Supplementary material for: Amanita Section Phalloideae Species in the Mediterranean Basin: Destroying Angels Reviewed
Source: Biology (Basel). 2022 May 18;11(5):770. doi: 10.3390/biology11050770 (PMC9138314; doi:10.3390/biology11050770)
Supplement: Supplementary file 1 [file biology-11-00770-s001.zip › Supplementary Table S1.xlsx]

## Sheet: Table
Species	herbarium	strain	type	ITS	LSU	tef1	rpb2
Amanita albolimbata	JEIC0675			MT966934	MT966941
Amanita albolimbata	JEIC0739			MT966935	MT966942
Amanita alliodora	DSN062			KX185611	KX185612
Amanita amerivirosa	RET626-2		TYPE	KX868058	-
Amanita amerivirosa	RET735-5			MW817633	MW818440
Amanita arenaria	VPI 364			GQ925388	GQ925380
Amanita ballerina	KUBOT-KRMK-2020-19			MW029919	MW029941
Amanita ballerina	MFLU 16-2559		TYPE	NR151656	NG058607
Amanita bisporigera	RET377-9			KJ466374	KJ466434
Amanita bisporigera	RET643-5			KR919764	KR919772
Amanita brunneitoxicaria	BZ2015-01		TYPE	NR151655	-
Amanita brunneitoxicaria	D291			MH793560	-
Amanita bweyeyensis	BR degreef 1304		TYPE	NR164606	NG068883
Amanita bweyeyensis	TS591			MK570921	MK570928
Amanita chuformis	KUN-HKAS 101028			MT395379	MT395381
Amanita chuformis	KUN-HKAS 94075			MT395378	MT395380
Amanita citrina	HKAS101397			MH508311	MH486456
Amanita djarilmari	PERTH08776040			KU057399	KY977708
Amanita djarilmari	PERTH08776067			KY977732	KY977704
Amanita eucalypti	PERTH8809828			KU057398	KY977709
Amanita excelsa	HKAS 31510			AY436453	AY436491
Amanita exitialis	HKAS 38162			AY436454	AY436492
Amanita exitialis	HKAS:75774			JX998027	JX998052
Amanita franzii	HKAS79559		TYPE	-	NG064571
Amanita franzii	HKAS91231			MH508358	MH486525
Amanita fuliginea	ASIS20584			KT894847	KU139451
Amanita fuliginea	HKAS:75781			JX998021	JX998050
Amanita fuliginea	HKAS78481			-	MH486552
Amanita fuligineoides	HKAS52316		TYPE	NR119713	-
Amanita fuligineoides	LHJ140722-13			KP691685	KP691696
Amanita griseorosea	HKAS77332		TYPE	KJ466411	KJ466474
Amanita griseorosea	HKAS77333			KJ466412	KJ466475
Amanita harkoneniana	H Saarimaki 1061		TYPE	NR164607	NG068884
Amanita harkoneniana	P Pirot SN			MK570922	MK570929
Amanita hesleri	RET 802-4			MH836568	MH836560
Amanita levistriata	FLAS-F-61208			MH211813	MH620278
Amanita levistriata	RET 003-7		TYPE	NR154703	-
Amanita marmorata	RET623-7			KP757875	KP757874
Amanita marmorata	RET685-9			MG252696	MG252697
Amanita millsii	HO581533			KY977714	KY977713
Amanita molliuscula	HKAS 77324		TYPE	NR147633	NG057038
Amanita molliuscula	HKAS75555			KJ466408	KJ466471
Amanita ocreata	HKAS79686			KJ466381	MH486688
Amanita pallidorosea	HKAS61937			KJ466382	KJ466443
Amanita pallidorosea	HKAS75483			KJ466384	KJ466445
Amanita pallidorosea	HKAS77327			KJ466386	KJ466446
Amanita pallidorosea	HKAS82350			MH508485	MH486737
Amanita parviexitialis	HKAS 79049		TYPE		NG057092
Amanita phalloides	157.AP.20.2			MG516220	MG516220
Amanita phalloides	AH:34748			OM451506	-
Amanita phalloides	AH:94			OM451507	-
Amanita phalloides	FVORO-0023			AJ308097	-
Amanita phalloides	LE-BIN 4016			MW036159	MW036159
Amanita phalloides	PC:HR60.109	FR2020470, Romagnesi HR60-109		OM451508	-
Amanita phalloides var. alba	F. Massart 90041			AY325835	AY325877
Amanita phalloides f. dunensis	LIP:0402239	FR2019668, PAM19110516		OM451509	-
Amanita phalloides var. larroquei	LIP:0402241	F. Massart 5008	TYPE	OM451510	-
Amanita phalloides f. porrinensis	G:00111702			OM451511	-
Amanita phalloides f. porrinensis	LIP:0402258	ALV30282		OM451512	OM423671
Amanita phalloides f. porrinensis	LOU:3670		TYPE	OM451513	-
Amanita phalloides f. porrinensis	MA:27321			OM451514	-
Amanita pseudogemmata	HKAS85889			-	MH486768
Amanita pseudogemmata	MHHNU 7959			MK239258	-
Amanita reidii	PRU 4306			AY325824	-
Amanita rimosa	HKAS 49675		TYPE	NR119714	-
Amanita rimosa	HKAS77336			KJ466394	KJ466456
Amanita rubescens	DM1089			MT644892	MT644892
Amanita sinocitrina	HKAS100530			MH508598	MH486873
Amanita strobiliformis	PC:100945	FR2020468, HR83-65b		OM451515	-
Amanita strobiliformis	PC:100945	FR2020469, HR83-65a		OM451516	-
Amanita strobiliformis	PRM 857486			MK290396	MK290396
Amanita suballiacea	RET 539-2			KP221316	KP221309
Amanita suballiacea	RET490-1			KJ466420	KJ466485
Amanita subfuliginea	HKAS77326			KJ466404	KJ466467
Amanita subfuliginea	HKAS77347			KJ466405	KJ466468
Amanita subjunquillea	HKAS75770			JX998034	JX998062
Amanita subjunquillea	HKAS77325			KJ466425	KJ466490
Amanita subjunquillea var. alba	YWE1-20030805			EF442100	-
Amanita subjunquillea var. alba	YWE2-20040808			EF442101	-
Amanita subpallidorosea	LHJ140923-02			KP691676	KP691690
Amanita subpallidorosea	LHJ140926-07			KP691681	KP691694
Amanita verna	AH:19695			OM451517	-
Amanita verna	AH:31839			OM451518	OM423672
Amanita verna	AH:31842			OM451519	-
Amanita verna	AH:31843			OM451520	OM423673
Amanita verna	AH:31848			OM451521	OM423674
Amanita verna	AH:31849			OM451522	OM423675
Amanita verna	AH:31985			OM451523	OM423676
Amanita verna	AH:31986			OM451524	OM423677
Amanita verna	AH:31987			OM451525	OM423678
Amanita verna	AH:37725			OM451526	OM423679
Amanita verna	AH:37726			OM451527	OM423680
Amanita verna	AH:37729			OM451528	OM423681
Amanita verna	AH:37755			OM451529	OM423682
Amanita verna	LIP:0402244	FR2019584, PAM19060001		OM451531	-	ON086254	ON086251
Amanita verna	LIP:0402254	MG846BIS		OM451532	-
Amanita verna	LIP:0402255	MG847		OM451533	-
Amanita verna	PC:HR56.31	FR2020466, Romagnesi HR56-31		OM451534	-
Amanita verna	PC:HR71-42	FR2020464, Romagnesi HR71-42		OM451535	-
Amanita verna	Tulloss 313-8			EU909448	-
Amanita verna 'f. xantho.viridis'	LIP:0002275	ALV21204		OM967459	OM967465	ON086255	ON086252
Amanita vidua	1C			OM451536	OM423683
Amanita vidua	1P			OM451537	OM423684
Amanita vidua	AH:19696			OM451538	OM423685
Amanita vidua	AH:19697			OM451539	OM423686
Amanita vidua	AH:31837			OM451540	OM423687
Amanita vidua	AH:31838			OM451541	OM423688
Amanita vidua	AH:31841			OM451542	OM423689
Amanita vidua	AH:31988			OM451543	OM423690
Amanita vidua	AH:31989			OM451544	OM423691
Amanita vidua	AH:31990			OM451545	OM423692
Amanita vidua	AH:37727			OM451546	OM423693
Amanita vidua	AH:37728			OM451547	OM423694
Amanita vidua	AH:37756			OM451548	OM423695
Amanita vidua	AH:37757			OM451549	OM423696
Amanita vidua	AH:37759			OM451550	OM423697
Amanita vidua	AH:37760			OM451551	OM423698
Amanita vidua	AH:37761			OM451552	OM423699
Amanita vidua	LIP:0002253	Montpellier S. Kizlik, FR2019696		OM451553	-
Amanita vidua	LIP:0401591	FR2019508, PAM19050401	TYPE	OM451554	OM423700	ON086253	ON086250
Amanita vidua	LIP:0402256	MG846		OM451555	-
Amanita virosa	HMJAU23304			KJ466431	KJ466498
Amanita virosa	LIP:0402243	FR2019697, PAMSu06-19		OM451556	-
Amanita virosa	RET 291-3			KY924845	KY924846
Amanita amerivirosa	LIP:0401671	FR2019666, PAM19110001		OM451557	-
Amanita amerivirosa	LIP:0401672	FR2019667, PAM19110002		OM451558	-
Amanita amerivirosa	LIP:0402250	CEFE FR2020299		OM451559	-
Amanita zangii	HKAS99663			MH508655	MH486958
Amanita zangii	MFLU:15-0130			KU904817	KU877535
